# Supplementary material for: Reproductive Output Reveals the Maternal Effects on Offspring Size-Number Trade-Off in Cultured Asian Yellow Pond Turtle (Mauremys mutica)
Source: Animals (Basel). 2023 Jul 6;13(13):2219. doi: 10.3390/ani13132219 (PMC10340008; doi:10.3390/ani13132219)
Supplement: Supplementary file 1 [file animals-13-02219-s001.zip]

Archive with 1 entries (1 files):
- animals-2412880-supplementary.pdf
